# Supplementary material for: Quarantine supervision of Wood Packaging Materials (WPM) at Chinese ports of entry from 2003 to 2016
Source: PLoS One. 2021 Aug 5;16(8):e0255762. doi: 10.1371/journal.pone.0255762 (PMC8341634; doi:10.1371/journal.pone.0255762)
Supplement: S1 Data — (XLSX) [file pone.0255762.s005.xlsx]

## Sheet: fig1
year	P	I	N	O	W	total	Total import trade (RMB)
2003	29	5479	3494	274	24	9300	34195.6
2004	57	9775	6151	188	59	16230	46435.8
2005	103	10492	6391	489	69	17544	54273.7
2006	38	10866	8266	1436	213	20819	63376.9
2007	137	14484	6109	4183	250	25163	73296.9
2008	108	10356	7867	5887	255	24473	79526.5
2009	258	14985	7645	3281	158	26327	68618.4
2010	543	18482	15309	4305	430	39069	94699.5
2011	437	19607	14606	4598	394	39642	113161
2012	222	21833	14289	3989	777	41110	114801
2013	238	23689	12617	4249	745	41538	121037
2014	752	30958	14868	8468	1842	56888	120358
2015	756	30037	16086	8857	1063	56799	104336
2016	772	26694	12824	8286	1034	49610	104967
total	4450	247737	146522	58490	7313	464512	1.19308e+06

## Sheet: fig2
continent of origin	year	P	I	N	O	W
Africa	2003	2	90	9	0	0
Africa	2004	4	32	11	1	0
Africa	2005	0	276	41	1	0
Africa	2006	0	320	113	21	3
Africa	2007	0	98	60	6	3
Africa	2008	2	98	57	12	2
Africa	2009	1	86	27	5	3
Africa	2010	10	101	53	10	4
Africa	2011	0	111	25	11	4
Africa	2012	3	361	63	30	33
Africa	2013	2	242	30	6	4
Africa	2014	8	220	61	27	7
Africa	2015	3	264	56	22	2
Africa	2016	8	293	39	69	16
Oceania	2003	2	156	17	6	0
Oceania	2004	1	447	25	18	1
Oceania	2005	3	507	15	60	0
Oceania	2006	0	98	66	11	1
Oceania	2007	0	56	45	7	0
Oceania	2008	2	55	61	30	2
Oceania	2009	0	225	74	124	3
Oceania	2010	11	337	159	171	19
Oceania	2011	1	261	202	150	14
Oceania	2012	12	159	226	64	78
Oceania	2013	0	123	160	42	23
Oceania	2014	4	283	173	144	119
Oceania	2015	9	324	164	113	24
Oceania	2016	3	455	88	132	4
South America	2003	0	38	24	2	0
South America	2004	2	235	31	5	0
South America	2005	1	289	31	8	1
South America	2006	3	525	47	19	4
South America	2007	5	417	45	30	2
South America	2008	0	456	53	34	11
South America	2009	0	448	88	38	2
South America	2010	2	343	188	54	1
South America	2011	3	845	185	80	9
South America	2012	0	1541	195	120	173
South America	2013	3	2053	126	198	134
South America	2014	4	1796	273	204	52
South America	2015	17	2119	229	217	198
South America	2016	8	1625	123	262	176
North America	2003	1	365	440	27	6
North America	2004	10	1024	456	22	8
North America	2005	8	1085	480	59	7
North America	2006	10	1325	720	97	51
North America	2007	96	1103	698	146	143
North America	2008	8	831	812	380	69
North America	2009	20	1656	814	351	37
North America	2010	60	2236	2030	878	173
North America	2011	43	2702	2144	1011	45
North America	2012	13	2688	2340	821	86
North America	2013	23	2684	2548	827	83
North America	2014	48	4297	2983	2021	225
North America	2015	145	3339	3663	1568	157
North America	2016	389	3368	2376	2220	226
Europe	2003	14	400	482	23	7
Europe	2004	7	632	786	20	18
Europe	2005	62	779	940	67	11
Europe	2006	10	1779	1924	146	58
Europe	2007	13	3731	1263	324	45
Europe	2008	19	2534	1707	439	57
Europe	2009	102	5370	1973	611	33
Europe	2010	191	6524	4050	1252	47
Europe	2011	236	7288	4598	1353	79
Europe	2012	81	7564	4916	1061	149
Europe	2013	100	7512	4523	1249	202
Europe	2014	222	9292	4868	2439	457
Europe	2015	320	7484	5040	1991	197
Europe	2016	162	6306	4527	2070	223
Asia	2003	10	4356	2422	210	9
Asia	2004	27	6735	3694	67	16
Asia	2005	28	7275	4300	287	50
Asia	2006	15	6452	4900	1098	92
Asia	2007	21	8350	3653	3642	52
Asia	2008	74	6101	4553	4956	110
Asia	2009	131	6978	4371	2117	79
Asia	2010	241	8612	8256	1876	143
Asia	2011	146	8153	7169	1927	238
Asia	2012	104	9139	6063	1832	245
Asia	2013	105	10660	4894	1835	279
Asia	2014	449	14653	6227	3531	967
Asia	2015	236	12058	6323	3676	471
Asia	2016	188	12547	5210	2893	372

## Sheet: fig3
continent of origin	year	Quarterly	I	N	exclude
North America	2003	4	106	130	16
North America	2004	4	561	185	15
North America	2005	4	535	192	31
North America	2006	4	695	276	78
North America	2007	4	464	236	274
North America	2008	4	212	221	116
North America	2009	4	715	410	170
North America	2010	4	785	654	367
North America	2011	4	910	629	445
North America	2012	4	938	715	287
North America	2013	4	755	752	327
North America	2014	4	2456	1478	1248
North America	2015	4	876	923	495
North America	2016	4	853	570	572
Oceania	2003	4	29	5	2
Oceania	2004	4	327	15	17
Oceania	2005	4	144	6	31
Oceania	2006	4	46	29	2
Oceania	2007	4	6	9	3
Oceania	2008	4	22	14	12
Oceania	2009	4	85	37	80
Oceania	2010	4	53	36	23
Oceania	2011	4	80	75	73
Oceania	2012	4	34	44	31
Oceania	2013	4	40	25	20
Oceania	2014	4	129	103	154
Oceania	2015	4	143	34	38
Oceania	2016	4	35	26	48
Africa	2003	4	7	1	0
Africa	2004	4	14	6	0
Africa	2005	4	189	13	0
Africa	2006	4	60	19	5
Africa	2007	4	43	9	5
Africa	2008	4	14	12	4
Africa	2009	4	34	7	3
Africa	2010	4	16	11	3
Africa	2011	4	33	5	5
Africa	2012	4	73	31	7
Africa	2013	4	46	8	3
Africa	2014	4	77	19	14
Africa	2015	4	79	15	7
Africa	2016	4	80	13	33
South America	2003	4	6	7	0
South America	2004	4	83	15	3
South America	2005	4	99	12	4
South America	2006	4	206	6	8
South America	2007	4	95	13	5
South America	2008	4	108	11	9
South America	2009	4	140	51	14
South America	2010	4	75	59	16
South America	2011	4	379	61	24
South America	2012	4	355	30	113
South America	2013	4	685	25	45
South America	2014	4	623	121	105
South America	2015	4	868	61	107
South America	2016	4	395	40	85
Europe	2003	4	98	73	14
Europe	2004	4	224	279	23
Europe	2005	4	259	292	30
Europe	2006	4	792	492	81
Europe	2007	4	1225	369	143
Europe	2008	4	727	460	199
Europe	2009	4	1683	962	210
Europe	2010	4	2082	1175	397
Europe	2011	4	2053	1328	458
Europe	2012	4	2343	1307	382
Europe	2013	4	1669	1075	479
Europe	2014	4	3874	2100	1420
Europe	2015	4	1664	1644	574
Europe	2016	4	2112	1120	615
Asia	2003	4	1133	621	72
Asia	2004	4	2431	1855	57
Asia	2005	4	2480	1493	129
Asia	2006	4	2594	1693	688
Asia	2007	4	2627	1345	1294
Asia	2008	4	1727	1399	1232
Asia	2009	4	2374	2379	776
Asia	2010	4	2507	2620	674
Asia	2011	4	2362	1827	795
Asia	2012	4	2582	1499	637
Asia	2013	4	3259	1460	742
Asia	2014	4	8047	3043	2476
Asia	2015	4	3623	2069	794
Asia	2016	4	4277	1502	685
North America	2003	3	143	78	9
North America	2004	3	236	43	8
North America	2005	3	233	113	27
North America	2006	3	212	101	37
North America	2007	3	301	146	41
North America	2008	3	297	218	137
North America	2009	3	448	137	93
North America	2010	3	855	556	348
North America	2011	3	899	514	344
North America	2012	3	823	701	265
North America	2013	3	993	636	336
North America	2014	3	1039	542	628
North America	2015	3	1048	1116	402
North America	2016	3	986	532	950
Oceania	2003	3	53	9	2
Oceania	2004	3	65	1	0
Oceania	2005	3	31	1	5
Oceania	2006	3	16	10	5
Oceania	2007	3	17	13	1
Oceania	2008	3	13	19	11
Oceania	2009	3	54	12	8
Oceania	2010	3	91	57	117
Oceania	2011	3	76	34	47
Oceania	2012	3	42	64	29
Oceania	2013	3	39	55	20
Oceania	2014	3	95	32	37
Oceania	2015	3	102	36	66
Oceania	2016	3	167	18	28
Africa	2003	3	9	2	0
Africa	2004	3	2	0	4
Africa	2005	3	36	20	0
Africa	2006	3	203	43	10
Africa	2007	3	30	28	1
Africa	2008	3	50	19	7
Africa	2009	3	19	7	4
Africa	2010	3	35	21	6
Africa	2011	3	14	2	4
Africa	2012	3	143	11	38
Africa	2013	3	69	13	4
Africa	2014	3	66	25	16
Africa	2015	3	53	17	5
Africa	2016	3	109	5	37
South America	2003	3	16	2	0
South America	2004	3	70	2	3
South America	2005	3	84	9	2
South America	2006	3	79	7	9
South America	2007	3	130	15	4
South America	2008	3	114	17	19
South America	2009	3	177	11	15
South America	2010	3	88	61	22
South America	2011	3	207	60	26
South America	2012	3	328	54	71
South America	2013	3	699	29	73
South America	2014	3	427	77	65
South America	2015	3	502	72	133
South America	2016	3	338	32	104
Europe	2003	3	124	77	19
Europe	2004	3	128	94	1
Europe	2005	3	255	306	84
Europe	2006	3	424	287	60
Europe	2007	3	942	272	111
Europe	2008	3	791	430	174
Europe	2009	3	1525	353	216
Europe	2010	3	1839	1144	509
Europe	2011	3	1870	1005	585
Europe	2012	3	1938	1586	349
Europe	2013	3	2396	1012	551
Europe	2014	3	2329	1116	829
Europe	2015	3	1918	1169	543
Europe	2016	3	1601	1061	793
Asia	2003	3	1452	800	76
Asia	2004	3	949	551	10
Asia	2005	3	2571	1369	128
Asia	2006	3	1532	894	309
Asia	2007	3	2529	1079	945
Asia	2008	3	1961	1458	1921
Asia	2009	3	1923	773	646
Asia	2010	3	2509	2678	669
Asia	2011	3	2410	2171	718
Asia	2012	3	2813	1998	500
Asia	2013	3	3579	1481	782
Asia	2014	3	4048	1660	1571
Asia	2015	3	2911	1380	906
Asia	2016	3	3405	1275	1158
North America	2003	2	89	157	6
North America	2004	2	144	107	8
North America	2005	2	176	122	12
North America	2006	2	215	162	22
North America	2007	2	191	204	46
North America	2008	2	204	211	156
North America	2009	2	324	147	71
North America	2010	2	450	678	357
North America	2011	2	562	532	187
North America	2012	2	509	625	197
North America	2013	2	478	584	120
North America	2014	2	454	565	251
North America	2015	2	932	1127	724
North America	2016	2	1074	771	938
Oceania	2003	2	59	2	4
Oceania	2004	2	45	4	0
Oceania	2005	2	165	7	2
Oceania	2006	2	21	13	3
Oceania	2007	2	12	23	2
Oceania	2008	2	10	16	5
Oceania	2009	2	41	13	9
Oceania	2010	2	173	47	40
Oceania	2011	2	75	49	17
Oceania	2012	2	49	66	69
Oceania	2013	2	21	35	19
Oceania	2014	2	41	25	50
Oceania	2015	2	55	19	30
Oceania	2016	2	171	24	44
Africa	2003	2	71	4	2
Africa	2004	2	14	2	0
Africa	2005	2	22	7	1
Africa	2006	2	31	33	9
Africa	2007	2	16	16	3
Africa	2008	2	23	17	2
Africa	2009	2	13	8	1
Africa	2010	2	42	20	13
Africa	2011	2	29	9	4
Africa	2012	2	94	18	12
Africa	2013	2	64	6	3
Africa	2014	2	42	13	11
Africa	2015	2	103	13	13
Africa	2016	2	82	9	18
South America	2003	2	11	13	2
South America	2004	2	68	9	1
South America	2005	2	84	9	4
South America	2006	2	120	30	5
South America	2007	2	106	10	15
South America	2008	2	199	16	11
South America	2009	2	96	17	7
South America	2010	2	142	50	16
South America	2011	2	190	36	31
South America	2012	2	373	70	63
South America	2013	2	520	35	115
South America	2014	2	383	51	58
South America	2015	2	536	65	162
South America	2016	2	429	24	174
Europe	2003	2	136	174	7
Europe	2004	2	144	211	15
Europe	2005	2	155	272	14
Europe	2006	2	234	615	58
Europe	2007	2	903	416	84
Europe	2008	2	638	453	82
Europe	2009	2	1388	365	192
Europe	2010	2	1867	1348	495
Europe	2011	2	1844	1174	386
Europe	2012	2	1545	1141	323
Europe	2013	2	1813	1297	266
Europe	2014	2	1678	1083	550
Europe	2015	2	2187	1459	936
Europe	2016	2	1653	1348	693
Asia	2003	2	1284	590	44
Asia	2004	2	2007	694	26
Asia	2005	2	1316	1174	72
Asia	2006	2	1316	1246	158
Asia	2007	2	2168	792	1141
Asia	2008	2	1598	1020	1557
Asia	2009	2	1907	875	589
Asia	2010	2	2604	2444	705
Asia	2011	2	1891	1768	437
Asia	2012	2	2313	1488	588
Asia	2013	2	2269	1016	369
Asia	2014	2	1640	947	611
Asia	2015	2	3275	1865	1697
Asia	2016	2	3056	1305	1024
North America	2003	1	27	75	3
North America	2004	1	83	121	9
North America	2005	1	141	53	4
North America	2006	1	203	181	21
North America	2007	1	147	112	24
North America	2008	1	118	162	48
North America	2009	1	169	120	74
North America	2010	1	146	142	39
North America	2011	1	331	469	123
North America	2012	1	418	299	171
North America	2013	1	458	576	150
North America	2014	1	348	398	167
North America	2015	1	483	497	249
North America	2016	1	455	503	375
Oceania	2003	1	15	1	0
Oceania	2004	1	10	5	3
Oceania	2005	1	167	1	25
Oceania	2006	1	15	14	2
Oceania	2007	1	21	0	1
Oceania	2008	1	10	12	6
Oceania	2009	1	45	12	30
Oceania	2010	1	20	19	21
Oceania	2011	1	30	44	28
Oceania	2012	1	34	52	25
Oceania	2013	1	23	45	6
Oceania	2014	1	18	13	26
Oceania	2015	1	24	75	12
Oceania	2016	1	82	20	19
Africa	2003	1	3	2	0
Africa	2004	1	2	3	1
Africa	2005	1	29	1	0
Africa	2006	1	26	18	0
Africa	2007	1	9	7	0
Africa	2008	1	11	9	3
Africa	2009	1	20	5	1
Africa	2010	1	8	1	2
Africa	2011	1	35	9	2
Africa	2012	1	51	3	9
Africa	2013	1	63	3	2
Africa	2014	1	35	4	1
Africa	2015	1	29	11	2
Africa	2016	1	22	12	5
South America	2003	1	5	2	0
South America	2004	1	14	5	0
South America	2005	1	22	1	0
South America	2006	1	120	4	4
South America	2007	1	86	7	13
South America	2008	1	35	9	6
South America	2009	1	35	9	4
South America	2010	1	38	18	3
South America	2011	1	69	28	11
South America	2012	1	485	41	46
South America	2013	1	149	37	102
South America	2014	1	363	24	32
South America	2015	1	213	31	30
South America	2016	1	463	27	83
Europe	2003	1	42	158	4
Europe	2004	1	136	202	6
Europe	2005	1	110	70	12
Europe	2006	1	329	530	15
Europe	2007	1	661	206	44
Europe	2008	1	378	364	60
Europe	2009	1	774	293	128
Europe	2010	1	736	383	89
Europe	2011	1	1521	1091	239
Europe	2012	1	1738	882	237
Europe	2013	1	1634	1139	255
Europe	2014	1	1411	569	319
Europe	2015	1	1715	768	455
Europe	2016	1	940	998	354
Asia	2003	1	487	411	37
Asia	2004	1	1348	594	17
Asia	2005	1	908	264	36
Asia	2006	1	1010	1067	50
Asia	2007	1	1026	437	335
Asia	2008	1	815	676	430
Asia	2009	1	774	344	316
Asia	2010	1	992	514	212
Asia	2011	1	1490	1403	361
Asia	2012	1	1431	1078	456
Asia	2013	1	1553	937	326
Asia	2014	1	918	577	289
Asia	2015	1	2249	1009	986
Asia	2016	1	1809	1128	586
总计	0	0	247737	146522	70253

## Sheet: fig4
original Countries	X1	X2	X3	X4
Korea	1241	57663	0.0101798	0.83766
United States	1515	57380	0.029749	0.794981
Germany	1292	52569	0.0107478	0.86395
Taiwan(China)	1613	47242	0.0777486	0.867216
Japan	966	29269	0.021012	0.747309
Vietnam	419	3435	0.0896652	0.822416
Singapore	948	14495	0.107692	0.874922
Malaysia	904	14247	0.172106	0.899417
Thailand	949	13176	0.14701	0.89071
Indonesia	838	10700	0.109252	0.898785
India	713	8993	0.0806183	0.905704
Philippines	435	2951	0.136225	0.875635
South Africa	236	1360	0.0404412	0.924265
Russia	296	2127	0.0357311	0.944523
Argentina	166	982	0.0356415	0.939919
Norway	152	1185	0.00759494	0.914768		US=United States
Denmark	178	1638	0.004884	0.910256		ZA=South Africa
Czech Republic	184	1279	0.0101642	0.910868		CS=Czech Republic
Hungary	132	550	0.0218182	0.916364		HK=Hong Kong
Austria	241	2065	0.0140436	0.922518		GB=United Kingdom
Iran	147	547	0.0109689	0.923218		NZ=New Zealand
Mexico	319	2377	0.0323938	0.887253		SA=Saudi Arabia
Portugal	116	656	0.0335366	0.890244		AE=United Emirates
Israel	156	559	0.0107335	0.883721
Finland	216	1393	0.005743	0.892319
Switzerland	251	1751	0.0125642	0.90177
Turkey	352	2594	0.0100231	0.90478
HK(China)	761	18238	0.053405	0.823665
Chile	314	7463	0.00334986	0.837465
United Kingdom	479	6298	0.01302	0.864401
Italy	836	15255	0.0102262	0.852114
New Zealand	204	1985	0.0518892	0.842821
Spain	476	4899	0.0163299	0.882833
Saudi Arabia	357	1963	0.0499236	0.860418
Sweden	290	3347	0.0047804	0.869435
Peru	153	916	0.0382096	0.850437
Canada	375	3803	0.0268209	0.852485
Netherlands	580	6526	0.0142507	0.859792
France	705	10540	0.0073055	0.890228
Poland	227	1638	0.01221	0.858364
Belgium	576	7546	0.00795123	0.860721
Brazil	554	6523	0.0384792	0.903879
Australia	447	4346	0.0409572	0.748274
Ireland	81	496	0.0403226	0.766129
United Emirates	172	717	0.0153417	0.839609

## Sheet: _xltb_storage_
XL Toolbox Settings
	export_preset	<?xml version="1.0" encoding="utf-16"?>_x000D_ <Preset xmlns:xsi="http://www.w3.org/2001/XMLSchema-instance" xmlns:xsd="http://www.w3.org/2001/XMLSchema">_x000D_ <Name>Png, 400 dpi, RGB, Transparent white, Color management</Name>_x000D_ <Dpi>400</Dpi>_x000D_ <FileType>Png</FileType>_x000D_ <ColorSpace>Rgb</ColorSpace>_x000D_ <Transparency>TransparentWhite</Transparency>_x000D_ <UseColorProfile>tr…
	export_path	C:\Users\zhaojiaqiang\Desktop\fig1.png
	XLToolbox.Export.Models.BatchExportSettings	<?xml version="1.0" encoding="utf-16"?>_x000D_ <BatchExportSettings xmlns:xsi="http://www.w3.org/2001/XMLSchema-instance" xmlns:xsd="http://www.w3.org/2001/XMLSchema">_x000D_ <Preset>_x000D_ <Name>Png, 400 dpi, RGB, Transparent white, Color management</Name>_x000D_ <Dpi>400</Dpi>_x000D_ <FileType>Png</FileType>_x000D_ <ColorSpace>Rgb</ColorSpace>_x000D_ <Transparency>TransparentWhite</Transparenc…

## Sheet: fig5
original Countries	Cerambycidae	Scolytidae	Platypodidae	Bostrichidae	Nematode	storage pests	fac1	fac2	Score	Rank
Vietnam	50	183	88	473	494	308	-0.22266	0.57375	-0.0370238	33
United States	535	1104	256	356	20149	6425	5.3759	-0.08432	3.73017	2
United Kingdom	89	162	17	37	2192	1344	0.63022	-0.2525	0.387311	16
Ukraine	98	3	1	6	138	77	0.02511	-0.21608	-0.0270083	30
Turkey	105	64	5	35	865	684	0.30767	-0.22737	0.167639	21
Thailand	148	733	836	2390	1497	1281	-0.84547	4.49279	0.336138	18
Taiwan(China)	862	2860	1601	2994	13485	4583	3.07806	7.64298	3.72017	3
Switzerland	32	47	5	19	668	423	0.01486	-0.21691	-0.0343246	32
Sweden	37	71	10	11	1483	652	0.19926	-0.261	0.0851381	22
Spain	124	95	13	52	2210	805	0.55095	-0.24975	0.332619	19
South Africa	19	135	22	45	479	155	-0.12783	-0.03486	-0.0962915	39
Slovakia	25	8	0	0	137	110	-0.15648	-0.21995	-0.154392	43		CER=Cerambycidae,
Singapore	152	915	1244	798	2218	1681	-0.23462	3.80325	0.619916	9		SCOL=Scolytidae,
Saudi Arabia	36	64	26	241	294	353	-0.14825	0.10021	-0.0827018	37		PLAT=Platypodidae,
Russia	282	187	4	25	466	631	0.74813	-0.11128	0.498598	11		BOST=Bostrichidae,
Romania	26	57	2	4	94	72	-0.16331	-0.16122	-0.147055	42		NEM=Nematode ,
Poland	46	29	5	14	452	576	0.06928	-0.24415	-0.00199981	28		SPI=Storage pests,
Philippines	27	320	166	302	358	368	-0.24341	0.68895	-0.0277574	31
Peru	15	48	17	66	16	400	-0.14623	-0.10395	-0.123351	40
Norway	4	17	4	3	662	223	-0.11813	-0.23912	-0.131607	41		US=United States,
new Zealand	36	80	0	34	328	229	-0.06838	-0.14371	-0.077272	35		ZA=South Africa,
Netherlands	86	102	23	52	2200	1237	0.5682	-0.26658	0.341177	17		CS=Czech Republic,
Mexico	78	99	16	37	1049	251	0.12855	-0.13163	0.0624964	24		HK=Hong Kong ,
Malaysia	126	948	1265	2545	1593	1827	-1.09227	5.70362	0.413524	15		GB=United Kingdom,
Korea	438	448	138	283	31237	3629	5.63648	-1.27746	3.66603	4		NZ=New Zealand,
Japan	251	378	269	166	11666	1932	2.18316	0.04471	1.53109	5		SA=Saudi Arabia,
Italy	222	353	20	108	4747	3052	1.80593	-0.32793	1.19136	7
Indonesia	177	613	495	2135	838	1935	-0.30372	3.35157	0.4787	12
India	131	296	256	2045	1727	1150	-0.38769	2.50169	0.245089	20
Hungary	18	15	3	6	213	127	-0.16445	-0.20654	-0.157185	44
Hong Kong(China )	423	833	236	931	4779	1359	1.43014	1.59038	1.32457	6
Germany	770	914	147	317	15993	13926	7.76128	-1.13653	5.17626	1
Gabon	36	24	19	19	0	16	-0.19105	-0.12825	-0.1596	45
France	151	141	23	47	3855	2541	1.33677	-0.46882	0.835285	8
Finland	20	17	4	9	470	424	-0.04231	-0.24541	-0.0800488	36
Denmark	17	12	0	5	824	280	-0.04557	-0.26548	-0.0864557	38
Czech Republic	77	49	0	9	451	320	0.08735	-0.21574	0.0164492	25
Chile	12	57	8	46	336	3575	0.83332	-0.49762	0.478398	13
Canada	47	116	6	76	1254	568	0.15826	-0.14126	0.0812235	23
Brazil	122	487	171	330	1162	1927	0.58505	0.6621	0.544231	10
Belgium	104	90	14	42	2361	1551	0.737	-0.35049	0.441562	14
Belarus	116	10	4	5	10	40	0.04638	-0.19449	-0.00773344	29
Austria	36	39	6	9	942	462	0.07225	-0.25116	-0.00137348	27
Australia	21	41	9	65	1144	301	-0.01634	-0.17741	-0.0479371	34
Argentina	68	212	14	95	82	243	-0.01822	0.07776	0.0033174	26

## Sheet: fig6
inspection stations	North America	Unknown	Oceania	Africa	South America	Europe	Asia	total
Anhui	0	10	0	0	0	28	34	72
Beijing	13	29	0	0	0	73	36	151
Fujian	363	83	18	112	141	557	2782	4056
Gansu	0	0	0	0	0	8	0	8
Guangdong	8947	2559	1563	811	1984	7415	51139	74418
Guangxi	22	0	2	1	7	126	243	401
Guizhou	38	0	0	0	0	56	19	113
Hainan	5	23	9	14	0	34	117	202
Hebei	0	1	57	0	0	38	10	106
Henan	54	57	173	0	0	170	115	569
Heilongjiang	6	0	0	0	0	37	3	46
Hubei	459	2	22	10	6	551	510	1560
Hunan	16	0	0	0	0	107	159	282
Jilin	0	0	0	0	0	32	4	36
Jiangsu	12791	4249	913	1075	2620	30536	69619	121803
Jiangxi	48	41	2	1	2	320	292	706
Liaoning	659	69	27	19	84	1980	2967	5805
Inner Mongolia	5	6	4	1	0	43	7	66
Ningxia	0	0	0	0	0	1	0	1
Qinghai	0	1	0	0	0	0	3	4
Shandong	14635	1436	2982	235	986	18689	32686	71649
Shaanxi	0	0	2	0	0	21	1	24
Shanxi	65	5	0	0	0	60	80	210
Shanghai	19217	11082	356	934	9698	53237	52299	146823
Sichuan	17	7	0	0	56	118	322	520
Tianjin	2685	142	74	128	96	5186	5952	14263
Xinjiang	1	1	0	0	0	214	1	217
Yunnan	24	4	4	0	1	61	639	733
Zhejiang	3711	570	157	239	745	4924	8618	18964
Chongqing	44	1	4	2	24	337	292	704
total	63825	20378	6369	3582	16450	124959	228949	464512

## Sheet: fig7-A
A
	deal_meth	level	live_state	Shandong	Shanghai	Tianjin	Zhejiang	Jiangsu	Guangdong	Liaoning	Guangxi	Hubei	Fujian	Sichuan	Yunnan	Henan	Chongqing	Beijing	Xinjiang	Jiangxi	Hunan	Hainan	Shanxi
1	in	4	0	0.162821	0.346631	0.458247	0.182689	0.235739	0.395583	0.0953233	0.103571	0.119197	0.37788	0.0674374	0.0150479	0.00742115	0.122832	0.0428571	0.179894	0.0691964	0.037594	0.144737	0.270833
2	in	4	1	0.477767	0.592676	0.423626	0.30833	0.39892	0.339781	0.433654	0.575	0.771644	0.449638	0.828516	0.632011	0.25974	0.781792	0.164286	0.777778	0.113839	0.87594	0.565789	0.302083
3	in	1	0	0.00557181	0.00323657	0.0010795	0.00453301	0.0377187	0.042249	0.000223764	0.00357143	0.00125471	0.00888743	0.00963391	0.0341997	0	0	0	0.010582	0	0.0075188	0.00657895	0
4	in	1	1	0.00513844	0.00580849	0.00300717	0.0115464	0.0124191	0.0194949	0.00514656	0.0178571	0.0125471	0.0273206	0.0308285	0.214774	0	0	0.00714286	0.031746	0.00446429	0.0037594	0.0328947	0
5	out	4	0	0.0479485	0.00252857	0.0554399	0.074923	0.0881264	0.113149	0.0111882	0.00357143	0.0727729	0.0427913	0.00578035	0.00820793	0.00185529	0.0216763	0.0928571	0	0.444196	0.0037594	0.0131579	0.21875
6	out	4	1	0.29755	0.0457455	0.0553628	0.402668	0.189077	0.0612891	0.44887	0.257143	0.0188206	0.0895326	0.0578035	0.0834473	0.70872	0.0736994	0.664286	0	0.357143	0.0714286	0.217105	0.208333
7	out	1	0	0.001362	0.000231184	7.71e-05	0.00111187	0.0295292	0.0149623	0.000447527	0	0.00376412	0.000987492	0	0	0	0	0.00714286	0	0	0	0	0
8	out	1	1	0.00184179	0.00314265	0.00316139	0.0141977	0.00847067	0.0134918	0.00514656	0.0392857	0	0.00296248	0	0.0123119	0.0222635	0	0.0214286	0	0.0111607	0	0.0197368	0
	deal_meth	level	live_state	Shandong	Shanghai	Tianjin	Zhejiang	Jiangsu	Guangdong	Liaoning	Guangxi	Hubei	Fujian	Sichuan	Yunnan	Henan	Chongqing	Beijing	Xinjiang	Jiangxi	Hunan	Hainan	Shanxi
1	in	4	0	10520	47980	5943	2136	20956	26095	426	29	95	1148	35	11	4	85	6	34	31	10	22	26
2	in	4	1	30869	82037	5494	3605	35462	22414	1938	161	615	1366	430	462	140	541	23	147	51	233	86	29
3	in	1	0	360	448	14	53	3353	2787	1	1	1	27	5	25	0	0	0	2	0	2	1	0
4	in	1	1	332	804	39	135	1104	1286	23	5	10	83	16	157	0	0	1	6	2	1	5	0
5	out	4	0	3098	350	719	876	7834	7464	50	1	58	130	3	6	1	15	13	0	199	1	2	21
6	out	4	1	19225	6332	718	4708	16808	4043	2006	72	15	272	30	61	382	51	93	0	160	19	33	20
7	out	1	0	88	32	1	13	2625	987	2	0	3	3	0	0	0	0	1	0	0	0	0	0
8	out	1	1	119	435	41	166	753	890	23	11	0	9	0	9	12	0	3	0	5	0	3	0

## Sheet: fig7-B
B
	deal_meth	level	live_state	2015	2016	2012	2014	2011	2013	2005	2006	2004	2008	2003	2009	2007	2010
1	in	4	0	0.339479	0.404801	0.312745	0.384422	0.26217	0.34556	0.16045	0.181813	0.152563	0.0866917	0.0467706	0.18388	0.200694	0.197286
2	in	4	1	0.445189	0.374607	0.434848	0.348202	0.452723	0.410329	0.360953	0.439732	0.41632	0.626366	0.347641	0.52697	0.507237	0.516611
3	in	1	0	0.0215967	0.0314693	0.0126109	0.0334196	0.0138113	0.0165559	0.0111357	0.00887543	0.0164337	0.00282106	0.00384693	0.00439488	0.00588285	0.0100648
4	in	1	1	0.00888144	0.00961561	0.0055929	0.0107793	0.00463102	0.00678162	0.0197569	0.0150935	0.0261932	0.00600036	0.0253088	0.00642647	0.0101998	0.00420533
5	out	4	0	0.0436173	0.0462825	0.0420274	0.0586292	0.0465826	0.0388501	0.0719631	0.0444303	0.0593754	0.0363156	0.138793	0.0298105	0.0550195	0.0503518
6	out	4	1	0.0853273	0.0718454	0.131487	0.106981	0.159144	0.102877	0.209603	0.192336	0.173341	0.147412	0.181514	0.160703	0.129042	0.161849
7	out	1	0	0.0121951	0.0108914	0.00440979	0.0133485	0.00416792	0.0195761	0.0191582	0.00510204	0.00875205	0.000716461	0.0232841	0.00124383	0.00237007	0.00156999
8	out	1	1	0.00489346	0.0028587	0.002178	0.00531237	0.00198861	0.00420076	0.0269413	0.00600553	0.0208412	0.00376142	0.0300668	0.00327543	0.00461317	0.00171017

## Sheet: table1
original Countries	P	I	N	O	W	Total
Korea	560	17065	31237	8161	640	57663
United States	828	25467	20149	9779	1157	57380
Germany	545	29424	15993	6070	537	52569
Taiwan(China)	360	27484	13485	4952	961	47242
Japan	293	10207	11666	6830	273	29269
Hong Kong(China )	74	10243	4779	3050	92	18238
Italy	280	8252	4747	1726	250	15255
Singapore	69	10464	2218	1602	142	14495
Malaysia	34	11221	1593	1179	220	14247
Thailand	47	10239	1497	1213	180	13176
Indonesia	51	8779	838	878	154	10700
France	206	5528	3855	833	118	10540
India	89	6418	1727	612	147	8993
Belgium	80	4134	2361	835	136	7546
Chile	22	5914	336	556	635	7463
Netherlands	61	3411	2200	739	115	6526
Brazil	20	4734	1162	550	57	6523
United Kingdom	115	3252	2192	632	107	6298
Spain	38	2115	2210	456	80	4899
Australia	44	2108	1144	774	276	4346
Canada	22	1988	1254	412	127	3803
Vietnam	35	2331	494	558	17	3435
Sweden	20	1427	1483	384	33	3347
Philippines	21	2226	358	295	51	2951
Turkey	71	1482	865	130	46	2594
Mexico	23	1060	1049	220	25	2377
Russia	32	1543	466	72	14	2127
Austria	18	963	942	123	19	2065
new Zealand	4	1345	328	296	12	1985
Saudi Arabia	12	1395	294	169	93	1963
Switzerland	19	911	668	138	15	1751
Poland	14	1039	452	114	19	1638
Denmark	15	582	824	204	13	1638
Finland	20	773	470	107	23	1393
South Africa	19	778	479	67	17	1360
Czech Republic	13	714	451	91	10	1279
Norway	8	422	662	80	13	1185
Argentina	4	841	82	50	5	982
Peru	1	763	16	74	62	916
United Arab Emirates	12	392	210	89	14	717
Portugal	13	286	298	49	10	656
Israel	8	261	233	42	15	559
Hungary	3	291	213	38	5	550
Iran	13	399	106	22	7	547
Ireland	4	245	135	104	8	496
Uganda	0	379	4	67	24	474
Slovenia	7	226	140	61	11	445
Romania	7	290	94	28	10	429
Slovakia	4	224	137	25	4	394
Ukraine	1	236	138	19	0	394
Greece	11	225	98	21	10	365
Egypt	13	302	23	9	17	364
Luxembourg	0	178	78	36	10	302
Bangladesh	4	233	45	13	4	299
Uruguay	0	228	21	10	2	261
Kuwait	3	192	14	26	19	254
Sri Lanka	0	170	55	22	6	253
Belarus	1	208	10	2	0	221
Qatar	0	154	35	29	3	221
Bulgaria	0	98	84	28	3	213
Jordan	1	63	137	1	5	207

[truncated: 2 more sheets: table2, tables1]
